# Supplementary material for: Understanding Patient Experiences: A Mixed-Methods Study on Barriers and Facilitators to TB Care-Seeking in South Africa
Source: Trop Med Infect Dis. 2025 Oct 3;10(10):283. doi: 10.3390/tropicalmed10100283 (PMC12567892; doi:10.3390/tropicalmed10100283)
Supplement: Supplementary file 1 [file tropicalmed-10-00283-s001.zip]

Archive with 1 entries (1 files):
- tropicalmed-3870217-supplementary.pdf
